# Supplementary material for: Dual network analysis of transcriptome data for discovery of new therapeutic targets in non-small cell lung cancer
Source: Oncogene. 2023 Oct 20;42(49):3605–18. doi: 10.1038/s41388-023-02866-5 (PMC10691970; doi:10.1038/s41388-023-02866-5)
Supplement: Supplementary file 2 — Table S1 [file 41388_2023_2866_MOESM2_ESM.xlsx]

## Sheet: Sheet1
Table S1. Node genes of ten functional clusters
Cluster	Score	Nodes	Edges	Node genes
cluster_1	25.462	27	331	RPS23, RPL34, MRPS7, RPL15, RPL36, RPL35, RPL29, RPL18, RPL23, RPL13, RPL5, EEF2, RPL30, RPS15, RPL9, RPL23A, RPS27L, RPL7, RPL14, RPL28, RPS13, RSRC1, RPLP0, RPS21, RPL4, UBA52, RPS11
cluster_2	20.762	22	218	PSMD7, PSMC4, PSMA4, PSMD5, PSMC2, UCHL5, ADRM1, PSMD10, PSMD8, PSMD11, PSMA3, PSMB5, PSMD1, PSMB2, PSMB4, PSMC6, PSMD3, PSMD13, PSMC3, PSMD14, PSMA6, PSMD2
cluster_3	14.8	16	111	MED23, MED12, MED10, MED25, CDK8, MED24, MED4, MED14, MED17, MED9, MED26, FH, MED29, MED11, MED8, MED16
cluster_4	14.696	24	169	WDR12, MPHOSPH10, NIP7, BYSL, CEBPZ, RBM28, TBL3, NOP14, WDR74, FBL, NOC2L, NOC4L, NOL6, RRP9, RRP12, DHX37, WDR36, NAT10, WDR75, UTP15, BMS1, PDCD11, NOP56, HEATR1
cluster_5	14.061	34	232	PRPF19, CDC40, HNRNPA1, NCBP1, NUP88, SF3B2, U2AF2, NCBP2, CRNKL1, SF3B3, CDC5L, SNRNP70, NUP107, NXF1, SNRPA, NUP133, NUP153, PRPF6, NUP54, PRPF4, NUP205, NUP214, SF3A3, SNRPD3, TPR, NUP62, NUP85, NUP93, MAGOH, SF3A2, PRPF8, RAE1, NUP160, SNRPD1
cluster_6	12	13	72	SNF8, CHMP4A, VPS4A, CHMP4B, TSG101, VPS4B, VPS25, CHMP2A, VTA1, CHMP6, CHMP4C, VPS36, CHMP5
cluster_7	11.846	14	77	TAF7, TAF9, TAF8, SUPT3H, TAF2, TAF12, TAF6, TAF10, TAF5, TBP, ATXN7L3, TAF4, TADA2B, KAT2A
cluster_8	11.091	12	61	MPHOSPH6, EXOSC5, EXOSC8, EXOSC4, EXOSC1, PNPT1, DIS3L, EXOSC7, EXOSC6, EXOSC10, EXOSC2, EXOSC9
cluster_9	10.833	13	65	MCM8, POLA2, POLE, CDT1, MCM2, MCM10, MCM4, MCM5, PRIM1, CDC7, MCM3, MCM7, RPA1
cluster_10	10.4	11	52	MRPL4, MRPS11, MRPL15, MRPS12, MRPL3, MRPL16, MRPL2, MRTO4, MRPS5, MRPL24, MRPL11
