# Supplementary material for: Dual network analysis of transcriptome data for discovery of new therapeutic targets in non-small cell lung cancer
Source: Oncogene. 2023 Oct 20;42(49):3605–18. doi: 10.1038/s41388-023-02866-5 (PMC10691970; doi:10.1038/s41388-023-02866-5)
Supplement: Supplementary file 3 — Table S2 [file 41388_2023_2866_MOESM3_ESM.xlsx]

## Sheet: Sheet1
Table S2. In-degree and out-degree of candidate genes in causal network
Candidate genes	Outdegree	Indegree
PSMD14	3	0
UCHL5	2	0
PSMD7	2	0
PSMD11	2	0
PSMC2	2	1
PSMD2	2	1
MCM7	2	1
MCM4	2	1
ADRM1	2	1
