# Supplementary material for: Dual network analysis of transcriptome data for discovery of new therapeutic targets in non-small cell lung cancer
Source: Oncogene. 2023 Oct 20;42(49):3605–18. doi: 10.1038/s41388-023-02866-5 (PMC10691970; doi:10.1038/s41388-023-02866-5)
Supplement: Supplementary file 4 — Table S3 [file 41388_2023_2866_MOESM4_ESM.xlsx]

## Sheet: Sheet1
Table S3. Univariate and multivariate Cox regression analysis of candidate genes in NSCLC
Candidate genes	Univariate analysis HR (95% CI)	P value	Multivariate analysis HR (95% CI)	P value
PSMD14	1.358(1.035-1.783)	0.027
PSMD7	1.435(1.044-1.971)	0.026
PSMD11	1.685(1.285-2.209)	<0.001	1.371(0.977-1.923)	0.068
PSMD2	1.63(1.28-2.08)	<0.001	1.372(1.011-1.863)	0.042
MCM7	1.208(1.012-1.441)	0.036
MCM4	1.267(1.089-1.475)	0.002
