# Supplementary material for: Dual network analysis of transcriptome data for discovery of new therapeutic targets in non-small cell lung cancer
Source: Oncogene. 2023 Oct 20;42(49):3605–18. doi: 10.1038/s41388-023-02866-5 (PMC10691970; doi:10.1038/s41388-023-02866-5)
Supplement: Supplementary file 5 — Table S4 [file 41388_2023_2866_MOESM5_ESM.xlsx]

## Sheet: locate information
Table S4. Locate and clinical information of NSCLC tissue microarray
Point position	Sample ID	histological type	Pathology Type	IHC score		Sample location information
A01	E05A0031-B30-C1	Tumor	adenocarcinoma	7
A02	E05A0031-B30-P1	paracancerous	lung tissue	3
A03	E05A0032-B30-C1	Tumor	adenocarcinoma	4
A04	E05A0032-B30-P1	paracancerous	lung tissue	2
A05	E05A0046-B30-C1	Tumor	adenocarcinoma	4
A06	E05A0046-B30-P1	paracancerous	lung tissue	2
A07	E05A0059-B30-C1	Tumor	adenocarcinoma	7
A08	E05A0059-B30-P1	paracancerous	lung tissue	3
A09	E05A0060-B30-C1	Tumor	adenocarcinoma	6
A10	E05A0060-B30-P1	paracancerous	lung tissue	3
A11	E05A0064-B30-C1	Tumor	adenocarcinoma	3
A12	E05A0064-B30-P1	paracancerous	lung tissue	2
A13	E05A0081-B30-C1	Tumor	adenocarcinoma	5
A14	E05A0081-B30-P1	paracancerous	lung tissue	3
A15	E05A0089-B30-C1	Tumor	adenocarcinoma	5
A16	E05A0089-B30-P1	paracancerous	lung tissue	3
A17	E05A0100-B30-C1	Tumor	mucoepidermoid carcinoma	5
A18	E05A0100-B30-P1	paracancerous	lung tissue	3
B01	E05A0104-B30-C1	Tumor	adenocarcinoma	6
B02	E05A0104-B30-P1	paracancerous	lung tissue	3
B03	E05A0142-B30-C1	Tumor	adenocarcinoma	6
B04	E05A0142-B30-P1	paracancerous	lung tissue	2
B05	E05A0146-B30-C1	Tumor	mucoepidermoid carcinoma	3
B06	E05A0146-B30-P1	paracancerous	lung tissue	3
B07	E05A0149-B30-C1	Tumor	Adenosquamous carcinoma	7
B08	E05A0149-B30-P1	paracancerous	lung tissue	3
B09	E05A0172-B30-C1	Tumor	adenocarcinoma	5
B10	E05A0172-B30-P1	paracancerous	lung tissue	2
B11	E05A0175-B30-C1	Tumor	adenocarcinoma	5
B12	E05A0175-B30-P1	paracancerous	lung tissue	2
B13	E05A0182-B30-C1	Tumor	adenocarcinoma	5
B14	E05A0182-B30-P1	paracancerous	lung tissue	2
B15	E05A0721-B30-C1	Tumor	adenocarcinoma	4
B16	E05A0721-B30-P1	paracancerous	lung tissue	2
B17	E05A0222-B30-C1	Tumor	adenocarcinoma	3
B18	E05A0222-B30-P1	paracancerous	lung tissue	2
C01	E05A0197-B30-C1	Tumor	Adenosquamous carcinoma	4
C02	E05A0197-B30-P1	paracancerous	lung tissue	4
C03	E05A0226-B30-C1	Tumor	adenocarcinoma	3
C04	E05A0226-B30-P1	paracancerous	lung tissue	2
C05	E05A0201-B30-C1	Tumor	adenocarcinoma	4
C06	E05A0201-B30-P1	paracancerous	lung tissue	3
C07	E05A0208-B30-C1	Tumor	adenocarcinoma	5
C08	E05A0208-B30-P1	paracancerous	lung tissue	3
C09	E05A0209-B30-C1	Tumor	adenocarcinoma	5
C10	E05A0209-B30-P1	paracancerous	lung tissue	2
C11	E05A0210-B30-C1	Tumor	adenocarcinoma	5
C12	E05A0210-B30-P1	paracancerous	lung tissue	2
C13	E05A0211-B30-C1	Tumor	adenocarcinoma	4
C14	E05A0211-B30-P1	paracancerous	lung tissue	2
C15	E05A0249-B30-C1	Tumor	adenocarcinoma	4
C16	E05A0249-B30-P1	paracancerous	lung tissue	2
C17	E05A0252-B30-C1	Tumor	adenocarcinoma	4
C18	E05A0252-B30-P1	paracancerous	lung tissue	2
D01	E05A0255-B30-C1	Tumor	adenocarcinoma	5
D02	E05A0255-B30-P1	paracancerous	lung tissue	3
D03	E05A0270-B30-C1	Tumor	adenocarcinoma	7
D04	E05A0270-B30-P1	paracancerous	lung tissue	2
D05	E05A0273-B30-C1	Tumor	adenocarcinoma	4
D06	E05A0273-B30-P1	paracancerous	lung tissue	3
D07	E05A0274-B30-C1	Tumor	Adenosquamous carcinoma	5
D08	E05A0274-B30-P1	paracancerous	lung tissue	4
D09	E05A0277-B30-C1	Tumor	Adenosquamous carcinoma	6
D10	E05A0277-B30-P1	paracancerous	lung tissue	2
D11	E05A0272-B30-C1	Tumor	adenocarcinoma	5
D12	E05A0272-B30-P1	paracancerous	lung tissue	2
D13	E05A0279-B30-C1	Tumor	adenocarcinoma	5
D14	E05A0279-B30-P1	paracancerous	lung tissue	4
D15	E05A0289-B30-C1	Tumor	adenocarcinoma	4
D16	E05A0289-B30-P1	paracancerous	lung tissue	2
D17	E05A0321-B30-C1	Tumor	adenocarcinoma	5
D18	E05A0321-B30-P1	paracancerous	lung tissue	2
E01	E05A0332-B30-C1	Tumor	adenocarcinoma	5
E02	E05A0332-B30-P1	paracancerous	lung tissue	1
E03	E05A0333-B30-C1	Tumor	adenocarcinoma	5
E04	E05A0333-B30-P1	paracancerous	lung tissue	4
E05	E05A0340-B30-C1	Tumor	adenocarcinoma	5
E06	E05A0340-B30-P1	paracancerous	lung tissue	2
E07	E05A0343-B30-C1	Tumor	adenocarcinoma	5
E08	E05A0343-B30-P1	paracancerous	lung tissue	2
E09	E05A0346-B30-C1	Tumor	adenocarcinoma	6
E10	E05A0346-B30-P1	paracancerous	lung tissue	2
E11	E05A0369-B30-C1	Tumor	adenocarcinoma	4
E12	E05A0369-B30-P1	paracancerous	lung tissue	2
E13	E05A0355-B30-C1	Tumor	adenocarcinoma	5
E14	E05A0355-B30-P1	paracancerous	lung tissue	3
E15	E05A0359-B30-C1	Tumor	adenocarcinoma	4
E16	E05A0359-B30-P1	paracancerous	lung tissue	2
E17	E05A0392-B30-C1	Tumor	adenocarcinoma	3
E18	E05A0392-B30-P1	paracancerous	lung tissue	2
F01	E05A0399-B30-C1	Tumor	mucoepidermoid carcinoma	6
F02	E05A0399-B30-P1	paracancerous	lung tissue	3
F03	E05A0364-B30-C1	Tumor	adenocarcinoma	5
F04	E05A0364-B30-P1	paracancerous	lung tissue	3
F05	E05A0403-B30-C1	Tumor	adenocarcinoma	7
F06	E05A0403-B30-P1	paracancerous	lung tissue	4
F07	E05A0426-B30-C1	Tumor	adenocarcinoma	5
F08	E05A0426-B30-P1	paracancerous	lung tissue	3
F09	E05A0448-B30-C1	Tumor	adenocarcinoma	4
F10	E05A0448-B30-P1	paracancerous	lung tissue	2
F11	E05A0449-B30-C1	Tumor	adenocarcinoma	6
F12	E05A0449-B30-P1	paracancerous	lung tissue	3
F13	E05A0464-B30-C1	Tumor	adenocarcinoma	6
F14	E05A0464-B30-P1	paracancerous	lung tissue	3
F15	E05A0471-B30-C1	Tumor	adenocarcinoma	4
F16	E05A0471-B30-P1	paracancerous	lung tissue	3
F17	E05A0475-B30-C1	Tumor	adenocarcinoma	4
F18	E05A0475-B30-P1	paracancerous	lung tissue	2
G01	E05A0482-B30-C1	Tumor	adenocarcinoma	6
G02	E05A0482-B30-P1	paracancerous	lung tissue	3
G03	E05A0486-B30-C1	Tumor	adenocarcinoma	3
G04	E05A0486-B30-P1	paracancerous	lung tissue	3
G05	E05A0502-B30-C1	Tumor	adenocarcinoma	5
G06	E05A0502-B30-P1	paracancerous	lung tissue	3
G07	E05A0663-B30-C1	Tumor	adenocarcinoma	5
G08	E05A0663-B30-P1	paracancerous	lung tissue	3
G09	E05A0519-B30-C1	Tumor	adenocarcinoma	6
G10	E05A0519-B30-P1	paracancerous	lung tissue	2
G11	E05A0537-B30-C1	Tumor	adenocarcinoma	7
G12	E05A0537-B30-P1	paracancerous	lung tissue	3
G13	E05A0520-B30-C1	Tumor	adenocarcinoma	4
G14	E05A0520-B30-P1	paracancerous	lung tissue	4
G15	E05A0523-B30-C1	Tumor	adenocarcinoma	3
G16	E05A0523-B30-P1	paracancerous	lung tissue	2
G17	E05A0546-B30-C1	Tumor	adenocarcinoma	4
G18	E05A0546-B30-P1	paracancerous	lung tissue	2
H01	E05A0550-B30-C1	Tumor	adenocarcinoma	5
H02	E05A0550-B30-P1	paracancerous	lung tissue	3
H03	E05A0580-B30-C1	Tumor	adenocarcinoma	6
H04	E05A0580-B30-P1	paracancerous	lung tissue	2
H05	E05A0565-B30-C1	Tumor	adenocarcinoma	6
H06	E05A0565-B30-P1	paracancerous	lung tissue	4
H07	E05A0584-B30-C1	Tumor	adenocarcinoma	5
H08	E05A0584-B30-P1	paracancerous	lung tissue	3
H09	E05A0622-B30-C1	Tumor	adenocarcinoma	3
H10	E05A0622-B30-P1	paracancerous	lung tissue	2
H11	E05A0594-B30-C1	Tumor	adenocarcinoma	5
H12	E05A0594-B30-P1	paracancerous	lung tissue	4
H13	E05A0595-B30-C1	Tumor	adenocarcinoma	5
H14	E05A0595-B30-P1	paracancerous	lung tissue	2
H15	E05A0596-B30-C1	Tumor	adenocarcinoma	4
H16	E05A0596-B30-P1	paracancerous	lung tissue	3
H17	E05A0627-B30-C1	Tumor	adenocarcinoma	3
H18	E05A0627-B30-P1	paracancerous	lung tissue	1
I01	E05A0633-B30-C1	Tumor	adenocarcinoma	7
I02	E05A0633-B30-P1	paracancerous	lung tissue	3
I03	E05A0639-B30-C1	Tumor	adenocarcinoma	5
I04	E05A0639-B30-P1	paracancerous	lung tissue	3
I05	E05A0640-B30-C1	Tumor	adenocarcinoma	6
I06	E05A0640-B30-P1	paracancerous	lung tissue	4
I07	E05A0648-B30-C1	Tumor	adenocarcinoma	4
I08	E05A0648-B30-P1	paracancerous	lung tissue	2
I09	E05A0659-B30-C1	Tumor	adenocarcinoma	4
I10	E05A0659-B30-P1	paracancerous	lung tissue	2
I11	E05A0671-B30-C1	Tumor	adenocarcinoma	3
I12	E05A0671-B30-P1	paracancerous	lung tissue	1
I13	E05A0682-B30-C1	Tumor	adenocarcinoma	4
I14	E05A0682-B30-P1	paracancerous	lung tissue	2
I15	E05A0677-B30-C1	Tumor	adenocarcinoma	3
I16	E05A0677-B30-P1	paracancerous	lung tissue	2
I17	E05A0702-B30-C1	Tumor	adenocarcinoma	3
I18	E05A0702-B30-P1	paracancerous	lung tissue	2
J01	E05A0726-B30-C1	Tumor	adenocarcinoma	5
J02	E05A0726-B30-P1	paracancerous	lung tissue	3
J03	E05A0123-B30-C1	Tumor	adenocarcinoma	6
J04	E05A0131-B30-C1	Tumor	mucoepidermoid carcinoma	4
J05	E05A0238-B30-C1	Tumor	adenocarcinoma	5
J06	E05A0280-B30-C1	Tumor	adenocarcinoma	5
J07	E05A0317-B30-C1	Tumor	adenocarcinoma	5
J08	E05A0318-B30-C1	Tumor	adenocarcinoma	4
J09	E05A0349-B30-C1	Tumor	adenocarcinoma	4
J10	E05A0347-B30-C1	Tumor	adenocarcinoma	4
J11	E05A0353-B30-C1	Tumor	adenocarcinoma	4
J12	E05A0396-B30-C1	Tumor	adenocarcinoma	3
J13	E05A0450-B30-C1	Tumor	adenocarcinoma	4
J14	E05A0456-B30-C1	Tumor	adenocarcinoma	4
J15	E05A0575-B30-C1	Tumor	adenocarcinoma	5
J16	E05A0616-B30-C1	Tumor	adenocarcinoma	4
J17	E05A0699-B30-C1	Tumor	adenocarcinoma	4
J18	E05A0703-B30-C1	Tumor	adenocarcinoma	4

## Sheet: clinical information
Table S4. Locate and clinical information of NSCLC tissue microarray
Sample ID	fustat	futime (month)	Gender	Age	Tumor size (cm)	T	N	M	Stage	IHC score
E05A0031	0	94	1	47	3.5	T2a	N1	M0	2	7
E05A0032	1	78	0	72	3	T1b	N0	M0	1	4
E05A0046	1	49	0	66	4	T2a	N0	M0	2	4
E05A0059	0	91	1	60	6	T2b	N0	M0	2	7
E05A0060	0	91	1	49	3	T1b	N0	M0	1	6
E05A0064	0	90	1	66	8	T3	N0	M0	2	3
E05A0081	0	88	0	53	3	T1b	N0	M0	1	5
E05A0089	0	88	1	68	5	——	N0	M0	2	5
E05A0100	0	87	1	36	4	T2a	N0	M0	1	5
E05A0104	1	33	1	74	4	T2a	N1	M0	3	6
E05A0123	1	21	1	74	3.5	T2a	N0	M0	1	6
E05A0131	0	82	0	20	3	T1b	N0	M0	1	3
E05A0142	1	39	1	58	4	T2a	N0	M0	1	6
E05A0146	1	34	1	30	3	T1b	N0	M0	1	3
E05A0149	1	39	1	67	6	T2b	N1	M0	3	7
E05A0172	0	79	1	57	4.5	T2a	N0	M0	1	5
E05A0175	0	78	0	25	7	——	Nx	M0	2	5
E05A0182	1	15	0	64	4	T2a	N0	M0	1	5
E05A0197	1	10	0	46	9	T3	N1	M0	3	4
E05A0201	1	62	1	60	4	T2a	N0	M0	1	4
E05A0208	1	33	1	47	7.5	T3	N1	M0	3	5
E05A0209	1	14	1	65	8.5	T3	N2	M0	3	5
E05A0210	1	49	0	58	4.5	T2a	N0	M1b	4	5
E05A0211	1	13	0	67	3.5	T2a	N1	M0	2	4
E05A0222	0	71	1	57	3	T1b	N0	M0	1	3
E05A0226	0	71	0	55	3	T1b	N0	M0	1	3
E05A0238	0	69	1	51	3	——	Nx	M0	2	5
E05A0249	0	68	0	40	4	——	N0	M0	1	3
E05A0252	0	67	0	50	3	T1b	N0	M0	1	3
E05A0255	0	66	0	68	3	T1b	N0	M0	1	5
E05A0270	0	66	1	55	4	T2a	N0	M0	1	7
E05A0272	1	15	0	76	3	T1b	N0	M0	1	5
E05A0273	0	66	0	56	1.2	T1	N0	M0	1	3
E05A0274	1	9	0	62	3.5	T3	N3	M0	3	5
E05A0277	1	10	1	74	8	T3	N1	M0	3	6
E05A0279	1	17	1	49	4	T2a	N2	M0	3	5
E05A0280	1	33	1	73	5.5	T2b	N1	M0	2	5
E05A0289	1	59	1	75	2.5	T2a	N1	M0	2	4
E05A0317	1	3	0	57	5	T4	N2	M0	3	5
E05A0318	1	27	1	75	4	T4	N0	M0	3	4
E05A0321	1	44	0	52	2	T3	N3	M0	3	5
E05A0332	0	62	1	55	4	T2a	N0	M0	1	5
E05A0333	1	25	1	65	3	T2a	N1	M0	2	5
E05A0340	0	62	1	45	4	T2a	N0	M0	1	5
E05A0343	0	62	1	59	2.5	T2a	N0	M0	1	5
E05A0346	0	62	1	64	6	T2	N2	M0	3	6
E05A0347	1	56	1	74	3	T2a	N0	M0	1	4
E05A0349	1	62	1	60	5	T2a	N0	M0	1	4
E05A0353	1	29	0	51	2	T1a	N2	M0	3	4
E05A0355	1	16	1	53	2	T2a	N2	M0	3	5
E05A0359	1	6	1	66	4	T2a	N1	M0	2	4
E05A0364	1	14	0	65	3	T2a	N0	M0	1	5
E05A0369	1	13	1	42	2.5	T1b	N0	M0	2	4
E05A0392	1	40	0	57	3.5	T2a	N0	M0	3	3
E05A0396	0	59	0	71	3	T1b	N0	M0	1	3
E05A0399	1	57	0	51	4	T2a	N1	M0	3	6
E05A0403	0	58	1	64	2.5	T2a	N1	M0	2	7
E05A0426	1	33	1	71	4	T3	N1	M0	3	5
E05A0448	1	40	0	60	8.5	T3	N3	M0	3	4
E05A0449	1	15	1	61	6.5	T2b	N3	M0	3	6
E05A0450	0	55	0	58	2.5	T3	N0	M0	2	3
E05A0456	1	55	0	62	2	T1a	N0	M0	2	4
E05A0464	0	54	1	60	9	T3	N1	M0	3	6
E05A0471	1	25	1	63	4	T3	N2	M0	3	4
E05A0475	1	49	1	63	2	T2a	N1	M0	2	4
E05A0482	1	39	1	61	2	T2a	N0	M0	1	6
E05A0486	1	52	0	81	4.5	T2a	N1	M0	2	3
E05A0502	1	7	1	61	5.8	T2b	N0	M0	2	5
E05A0519	0	50	1	65	4	T2a	N2	M0	3	6
E05A0520	1	1	1	74	2	T1a	——	M0	——	4
E05A0523	0	49	1	64	4	T2a	N1	M0	2	3
E05A0537	1	50	1	53	4	T2a	N0	M0	1	7
E05A0546	1	49	0	73	3.5	T4	N2	M0	3	4
E05A0550	1	14	1	52	3.5	T2a	N2	M0	3	5
E05A0565	1	12	1	55	7	T2b	N2	M0	3	6
E05A0575	1	12	0	73	7	T2b	N1	M0	3	5
E05A0580	1	3	1	44	9	T3	Nx	M0	3	6
E05A0584	1	15	0	50	1.5	T1a	N0	M0	1	5
E05A0594	1	2	1	54	6	T4	N2	M0	3	5
E05A0595	1	29	0	54	3	T3	N1	M0	3	5
E05A0596	0	43	0	48	3.5	T3	N0	M0	2	3
E05A0616	1	2	1	59	3.5	T2a	N3	M0	3	4
E05A0622	1	39	1	78	2.8	T1b	N0	M0	1	3
E05A0627	1	25	1	59	4	T2a	N0	M0	2	3
E05A0633	0	43	1	58	4.5	T2a	N0	M0	1	7
E05A0639	1	15	0	56	4.5	T4	N2	M0	3	5
E05A0640	0	42	0	53	5	T2a	N0	M0	1	6
E05A0648	1	10	0	62	3	T1b	N0	M0	2	4
E05A0659	1	30	1	72	4	T2a	N2	M0	3	4
E05A0663	1	24	1	84	5.5	T2b	N0	M0	2	5
E05A0671	0	40	1	61	5.5	T2b	N0	M0	2	3
E05A0677	0	39	0	67	2.5	T1b	N0	M0	2	3
E05A0682	1	40	0	65	4	T2a	N0	M0	1	4
E05A0699	1	8	1	65	6	T3	N2	M0	3	4
E05A0702	0	39	1	65	5.5	T3	N0	M0	2	3
E05A0703	1	29	0	77	2.5	T3	N3	M0	3	4
E05A0721	0	73	1	50	4	T2a	N0	M0	1	4
E05A0726	0	37	0	66	3	T2a	N0	M0	1	5
