# Supplementary material for: Dual network analysis of transcriptome data for discovery of new therapeutic targets in non-small cell lung cancer
Source: Oncogene. 2023 Oct 20;42(49):3605–18. doi: 10.1038/s41388-023-02866-5 (PMC10691970; doi:10.1038/s41388-023-02866-5)
Supplement: Supplementary file 6 — Table S5 [file 41388_2023_2866_MOESM6_ESM.xlsx]

## Sheet: Sheet1
Table S5. Univariate and multivariate Cox regression analysis of clinical characteristics in NSCLC patients
Total samples (n=95)	Univariate analysis HR (95% CI)	P value	Multivariate analysis HR (95% CI)	P value
gender	0.97(0.676-1.393)	0.87
age	1.506(1.047-2.166)	0.027	1.278(0.874-1.87)	0.205
tumor_size	1.346(0.905-2.002)	0.143
tumor_stage	2.703(1.855-3.939)	< 0.001	1.672(1.04-2.691)	0.034
lymph_node_examined_count	1.079(0.741-1.571)	0.691
lymphatic_invasion	2.716(1.823-4.046)	< 0.001	1.699(1.011-2.853)	0.045
IHC score of PSMD2	2.705(1.415-5.169)	0.003	1.941(0.992-3.795)	0.053
