# Supplementary material for: Dual network analysis of transcriptome data for discovery of new therapeutic targets in non-small cell lung cancer
Source: Oncogene. 2023 Oct 20;42(49):3605–18. doi: 10.1038/s41388-023-02866-5 (PMC10691970; doi:10.1038/s41388-023-02866-5)
Supplement: Supplementary file 7 — Table S6 [file 41388_2023_2866_MOESM7_ESM.xlsx]

## Sheet: Sheet1
Table S6. The cell cycle proportion of seven types of NSCLC cells treated with bortezomib
Groups	G0/G1(%)		P value	S(%)		P value	G2/M(%)		P value
A549	43.12	49.23	0.0049	35.37	36.58	0.0042	21.51	14.19	0.9978
A549-Bor	75.91	67.71		10.55	8.51		13.54	23.77
H1299	40.82	48.83	0.0055	40.27	43.12	0.0018	18.92	8.06	0.5872
H1299-Bor	73.91	66.91		6.75	13.14		19.34	19.95
H358	42.32	50.4	0.0363	34.05	41.35	0.0206	23.63	8.25	0.9549
H358-Bor	76.4	69.6		11.36	3.45		12.25	26.95
PC9	48.49	44.55	0.0223	35.75	29.3	0.0326	15.75	26.14	0.9857
PC9-Bor	63.74	77.13		13.14	8.01		23.12	14.86
PC9OR	51.03	46.61	0.0423	9.24	25.84	0.0453	39.73	27.55	0.355
PC9OR-Bor	64.44	76.89		8.98	10.38		26.58	12.73
H3122	48.87	47.24	0.0326	11.68	24.17	0.3609	39.46	28.59	0.5884
H3122-Bor	66.46	75.23		4.16	12.38		29.39	12.39
H3122LR	50.38	45.83	0.0412	13.86	26.37	0.5243	35.76	27.81	0.3761
H3122LR-Bor	68.64	78.5		3.57	13.71		27.79	7.79
