# Supplementary material for: Dual network analysis of transcriptome data for discovery of new therapeutic targets in non-small cell lung cancer
Source: Oncogene. 2023 Oct 20;42(49):3605–18. doi: 10.1038/s41388-023-02866-5 (PMC10691970; doi:10.1038/s41388-023-02866-5)
Supplement: Supplementary file 8 — Table S7 [file 41388_2023_2866_MOESM8_ESM.xlsx]

## Sheet: Sheet1
Table S7. The cell apoptosis proportion of seven types of NSCLC cells treated with bortezomib
Groups	Percentage of apoptosis (%)			P value
A549	8.04	3.18	5.83	< 0.0001
A549-Bor	29.67	25.88	27.54
H1299	6.16	2.69	3.45	< 0.0001
H1299-Bor	30.25	28.53	25.43
H358	5.93	2.49	4.33	< 0.0001
H358-Bor	29.62	28.17	25.67
PC9	5.51	2.74	4.67	< 0.001
PC9-Bor	19.56	18.03	22.43
PC9OR	5.35	2.28	5.67	< 0.001
PC9OR-Bor	19.12	16.8	23.56
H3122	5.52	2.57	4.57	< 0.001
H3122-Bor	20.33	19.33	23.57
H3122LR	6.27	2.69	5.32	< 0.001
H3122LR-Bor	19.14	13.54	22.38
